# Supplementary material for: Plant-LncPipe: a computational pipeline providing significant improvement in plant lncRNA identification
Source: Hortic Res. 2024 Feb 8;11(4):uhae041. doi: 10.1093/hr/uhae041 (PMC11024640; doi:10.1093/hr/uhae041)
Supplement: Web_Material_uhae041 [file web_material_uhae041.zip]

Archive with 6 entries (6 files):
- Fig. S1.pdf
- Fig. S2.pdf
- Fig. S3.pdf
- Fig. S4.pdf
- Revised Supporting Figure.docx
- Revised Supporting Table.xlsx
