# Supplementary material for: Plant-LncPipe: a computational pipeline providing significant improvement in plant lncRNA identification
Source: Hortic Res. 2024 Feb 8;11(4):uhae041. doi: 10.1093/hr/uhae041 (PMC11024640; doi:10.1093/hr/uhae041)
Supplement: Web_Material_uhae041 [file web_material_uhae041.zip › Revised Supporting Table.xlsx]

## Sheet: Table S1
Table S1. Performance of the retrained model (CPAT-plant) and original models (CPAT-human and CPAT-mouse) of CPAT on datasets from 20 plant species.
Species	CPAT-plant	True lncRNA	Predicted lncRNA	Overlap lncRNA	True mRNA	Predicted mRNA	Overlap mRNA	TP	FP	FN	TN	Sensitivity	Specificity	Accuracy	Precision	F1-score	AUC
Amborella trichopoda	CPAT-plant	9000	9409	8805	9000	8591	8396	8805	604	195	8396	0.978333	0.932889	0.955611	0.935806	0.955817	0.97
	CPAT-human	9000	8748	7931	9000	9252	8183	7931	817	1069	8183	0.881222	0.909222	0.895222	0.906607	0.893735	0.9663
	CPAT-mouse	9000	10083	8668	9000	7917	7585	8668	1415	332	7585	0.963111	0.842778	0.902944	0.859665	0.908453	0.9674
Ananas comosus	CPAT-plant	9000	8926	8653	9000	9074	8727	8653	273	347	8727	0.961444	0.969667	0.965556	0.969415	0.965251	0.9846
Ananas comosus	CPAT-human	9000	7426	7184	9000	10574	8758	7184	242	1816	8758	0.798222	0.973111	0.885667	0.967412	0.874711	0.9758
Ananas comosus	CPAT-mouse	9000	8279	7824	9000	9721	8545	7824	455	1176	8545	0.869333	0.949444	0.909389	0.945042	0.905608	0.9764
Arabidopsis thaliana	CPAT-plant	9000	9427	8871	9000	8573	8444	8871	556	129	8444	0.985667	0.938222	0.961944	0.94102	0.962303	0.9816
Arabidopsis thaliana	CPAT-human	9000	8804	8202	9000	9196	8398	8202	602	798	8398	0.911333	0.933111	0.922222	0.931622	0.921366	0.9741
Arabidopsis thaliana	CPAT-mouse	9000	9581	8739	9000	8419	8158	8739	842	261	8158	0.971	0.906444	0.938722	0.912118	0.940638	0.9743
Brachypodium distachyon	CPAT-plant	9000	9268	8570	9000	8732	8302	8570	698	430	8302	0.952222	0.922444	0.937333	0.924687	0.938829	0.9686
Brachypodium distachyon	CPAT-human	9000	7742	7139	9000	10258	8397	7139	603	1861	8397	0.793222	0.933	0.863111	0.922113	0.852825	0.9534
Brachypodium distachyon	CPAT-mouse	9000	8638	7839	9000	9362	8201	7839	799	1161	8201	0.871	0.911222	0.891111	0.907502	0.888876	0.9534
Cucumis sativus	CPAT-plant	5787	5974	5585	5787	5600	5398	5585	389	202	5398	0.965094	0.93278	0.948937	0.934884	0.949098	0.9683
Cucumis sativus	CPAT-human	5787	5625	5219	5787	5949	5381	5219	406	568	5381	0.901849	0.929843	0.915846	0.927822	0.914651	0.9655
Cucumis sativus	CPAT-mouse	5787	6111	5516	5787	5463	5192	5516	595	271	5192	0.953171	0.897183	0.925177	0.902635	0.927215	0.9652
Glycine max	CPAT-plant	9000	9814	8783	9000	8186	7969	8783	1031	217	7969	0.975889	0.885444	0.930667	0.894946	0.93405	0.9627
Glycine max	CPAT-human	9000	9198	8115	9000	8802	7917	8115	1083	885	7917	0.901667	0.879667	0.890667	0.882257	0.891856	0.9445
Glycine max	CPAT-mouse	9000	10145	8700	9000	7855	7555	8700	1445	300	7555	0.966667	0.839444	0.903056	0.857565	0.908853	0.9446
Manihot esculenta	CPAT-plant	7965	8151	7742	7965	7779	7556	7742	409	223	7556	0.972003	0.94865	0.960326	0.949822	0.960547	0.9822
Manihot esculenta	CPAT-human	7965	7715	7243	7965	8215	7493	7243	472	722	7493	0.909353	0.940741	0.925047	0.93882	0.923852	0.979
Manihot esculenta	CPAT-mouse	7965	8445	7694	7965	7485	7214	7694	751	271	7214	0.965976	0.905712	0.935844	0.911072	0.937721	0.9792
Medicago truncatula	CPAT-plant	9000	9782	8823	9000	8218	8041	8823	959	177	8041	0.980333	0.893444	0.936889	0.901963	0.939365	0.9599
Medicago_truncatula	CPAT-human	9000	9822	8436	9000	8178	7614	8436	1386	564	7614	0.937333	0.846	0.891667	0.858888	0.896398	0.951
Medicago_truncatula	CPAT-mouse	9000	10812	8809	9000	7188	6997	8809	2003	191	6997	0.978778	0.777444	0.878111	0.814743	0.889259	0.9512
Musa acuminata	CPAT-plant	8964	9671	8750	8964	8257	8043	8750	921	214	8043	0.976127	0.897256	0.936691	0.904767	0.938598	0.9408
Musa_acuminata	CPAT-human	8964	8062	7172	8964	9866	8074	7172	890	1792	8074	0.800089	0.900714	0.850402	0.889606	0.842476	0.9303
Musa_acuminata	CPAT-mouse	8964	9008	7916	8964	8920	7872	7916	1092	1048	7872	0.883088	0.878179	0.880634	0.878774	0.880926	0.9302
Oryza sativa	CPAT-plant	7800	8034	7599	7800	7566	7365	7599	435	201	7365	0.974231	0.944231	0.959231	0.945855	0.959782	0.9819
Oryza sativa	CPAT-human	7800	5891	5646	7800	9709	7555	5646	245	2154	7555	0.723846	0.96859	0.846218	0.958411	0.824775	0.9689
Oryza sativa	CPAT-mouse	7800	6915	6489	7800	8685	7374	6489	426	1311	7374	0.831923	0.945385	0.888654	0.938395	0.881957	0.9701
Populus trichocarpa	CPAT-plant	9000	9771	8863	9000	8229	8092	8863	908	137	8092	0.984778	0.899111	0.941944	0.907072	0.944107	0.9744
Populus trichocarpa	CPAT-human	9000	9313	8375	9000	8687	8062	8375	938	625	8062	0.930556	0.895778	0.913167	0.899281	0.914651	0.9644
Populus trichocarpa	CPAT-mouse	9000	10091	8806	9000	7909	7715	8806	1285	194	7715	0.978444	0.857222	0.917833	0.872659	0.922529	0.965
Solanum lycopersicum	CPAT-plant	9000	9881	8844	9000	8119	7963	8844	1037	156	7963	0.982667	0.884778	0.933722	0.895051	0.936161	0.9601
Solanum_lycopersicum	CPAT-human	9000	9835	8517	9000	8165	7682	8517	1318	483	7682	0.946333	0.853556	0.899944	0.865989	0.90438	0.9511
Solanum_lycopersicum	CPAT-mouse	9000	10768	8867	9000	7232	7099	8867	1901	133	7099	0.985222	0.788778	0.887	0.823458	0.897106	0.9507
Sorghum bicolor	CPAT-plant	7800	7935	7617	7800	7665	7482	7617	318	183	7482	0.976538	0.959231	0.967885	0.959924	0.968521	0.9895
Sorghum bicolor	CPAT-human	7800	6554	6359	7800	9046	7605	6359	195	1441	7605	0.815256	0.975	0.895128	0.970247	0.886025	0.9829
Sorghum bicolor	CPAT-mouse	7800	7259	6922	7800	8341	7463	6922	426	878	7463	0.887436	0.946001	0.922115	0.942025	0.913916	0.9834
Vitis vinifera	CPAT-plant	8922	10016	8684	8922	7828	7590	8684	1332	238	7590	0.973324	0.850706	0.912015	0.867013	0.91631	0.9253
Vitis_vinifera	CPAT-human	8922	9256	7906	8922	8588	7572	7906	1350	1016	7572	0.886124	0.848689	0.867406	0.854149	0.869843	0.9209
Vitis_vinifera	CPAT-mouse	8922	10299	8550	8922	7545	7173	8550	1749	372	7173	0.958305	0.803968	0.881137	0.830178	0.889652	0.9203
Zea mays	CPAT-plant	9000	9240	8651	9000	8760	8411	8651	589	349	8411	0.961222	0.934556	0.947889	0.936255	0.948518	0.978
Zea mays	CPAT-human	9000	7040	6757	9000	10960	8717	6757	283	2243	8717	0.750778	0.968556	0.859667	0.959801	0.842519	0.97
Zea mays	CPAT-mouse	9000	8242	7624	9000	9758	8382	7624	618	1376	8382	0.847111	0.931333	0.889222	0.925018	0.884352	0.9701
Chlamydomonas reinhardtii	CPAT-plant	1238	1330	1237	1238	1146	1145	1237	93	1	1145	0.999192	0.924879	0.962036	0.930075	0.963771	0.9818
Chlamydomonas_reinhardtii	CPAT-human	1238	772	735	1238	1704	1201	735	37	503	1201	0.5937	0.970113	0.781906	0.952073	0.731343	0.9689
Chlamydomonas_reinhardtii	CPAT-mouse	1238	937	888	1238	1539	1189	888	49	350	1189	0.717286	0.96042	0.838853	0.947705	0.816552	0.97
Coccomyxa subellipsoidea	CPAT-human	1336	1405	1329	1336	1267	1260	1329	76	7	1260	0.99476	0.943114	0.968937	0.945907	0.743908	0.9741
Coccomyxa_subellipsoidea	CPAT-plant	1336	1402	1328	1336	1270	1262	1328	74	8	1262	0.994012	0.944611	0.969311	0.947218	0.970051	0.9792
Coccomyxa_subellipsoidea	CPAT-mouse	1336	1021	975	1336	1651	1290	975	46	361	1290	0.72979	0.965569	0.84768	0.954946	0.827323	0.9749
Micromonas pusilla	CPAT-plant	640	656	634	640	624	618	634	22	6	618	0.990625	0.965625	0.978125	0.966463	0.975232	0.9853
Micromonas_pusilla	CPAT-human	640	260	251	640	1020	631	251	9	389	631	0.392188	0.985938	0.689063	0.965385	0.557778	0.9762
Micromonas_pusilla	CPAT-mouse	640	345	335	640	935	630	335	10	305	630	0.523438	0.984375	0.753906	0.971014	0.680203	0.9771
Volvox carteri	CPAT-plant	2176	2225	2170	2176	2127	2121	2170	55	6	2121	0.997243	0.974724	0.985983	0.975281	0.986133	0.9964
Volvox_carteri	CPAT-human	2176	1778	1734	2176	2574	2132	1734	44	442	2132	0.796875	0.979779	0.888327	0.975253	0.877086	0.9877
Volvox_carteri	CPAT-mouse	2176	1988	1917	2176	2364	2105	1917	71	259	2105	0.880974	0.967371	0.924173	0.964286	0.920749	0.9884
Physcomitrella patens	CPAT-plant	10000	11034	9894	10000	8966	8860	9894	1140	106	8860	0.9894	0.886	0.9377	0.896683	0.940813	0.9459
Physcomitrella_patens	CPAT-human	10000	10359	9159	10000	9641	8800	9159	1200	841	8800	0.9159	0.88	0.89795	0.884159	0.899749	0.9444
Physcomitrella_patens	CPAT-mouse	10000	11171	9680	10000	8829	8509	9680	1491	320	8509	0.968	0.8509	0.90945	0.866529	0.914458	0.9441

## Sheet: Table S2
Table S2. Statistical test of metrics between retained CPAT model (CPAT-plant) and original CPAT (CPAT-human and CPAT-mouse) models.
Metric	Software1	Software2	P.value
Accuracy	CPAT-plant	CPAT-human	1.90735e-06
	CPAT-plant	CPAT-mouse	1.90735e-06
AUC	CPAT-plant	CPAT-human	1.90735e-06
	CPAT-plant	CPAT-mouse	1.90735e-06
F1-score	CPAT-plant	CPAT-human	1.90735e-06
	CPAT-plant	CPAT-mouse	1.90735e-06
Precision	CPAT-plant	CPAT-human	0.0413895
	CPAT-plant	CPAT-mouse	0.00257683
Sensitivity	CPAT-plant	CPAT-human	1.90735e-06
	CPAT-plant	CPAT-mouse	4.00543e-05
Specificity	CPAT-plant	CPAT-human	1
	CPAT-plant	CPAT-mouse	0.00257683

## Sheet: Table S3
Table S3. Performance evaluation of CPAT-plant training set using ten-fold cross validation.
Subsets	Sensitivity	Specificity	Accuracy	Precision	F1-Score	AUC
1	0.998884	0.849219	0.910846	0.82261	0.902218	0.936208
2	0.99778	0.851765	0.912224	0.826287	0.903972	0.939439
3	0.998908	0.862698	0.920037	0.840993	0.913174	0.937678
4	0.997783	0.852433	0.912684	0.827206	0.904523	0.928382
5	0.996739	0.863854	0.920037	0.842831	0.913347	0.942282
6	0.995506	0.842924	0.905331	0.814338	0.895854	0.935603
7	0.994606	0.867094	0.921415	0.847426	0.915136	0.943739
8	0.996637	0.845016	0.907169	0.817096	0.89798	0.935333
9	0.993548	0.868379	0.921875	0.849265	0.915758	0.942772
10	0.997824	0.863962	0.920496	0.842831	0.913802	0.944907
Average	0.996822	0.856734	0.915211	0.833088	0.907576	0.938634

## Sheet: Table S4
Table S4. Performance of the retained model (LncFinder-plant) and original models (LncFinder-human) of LncFinder on datasets from 20 plant species.
Species	Model	True lncRNA	Predicted lncRNA	Overlap lncRNA	True mRNA	Predicted mRNA	Overlap mRNA	TP	FP	FN	TN	Sensitivity	Specificity	Accuracy	Precision	F1-score	AUC
Amborella trichopoda	LncFinder-plant	9000	9594	8841	9000	8406	8247	8841	753	159	8247	0.982333	0.916333	0.949333	0.921513	0.950952	0.9844
	LncFinder-wheat	9000	6531	6039	9000	11469	8508	6039	492	2961	8508	0.671	0.945333	0.808167	0.924667	0.77767	0.8853
	LncFinder-human	9000	10653	8874	9000	7347	7221	8874	1779	126	7221	0.986	0.802333	0.894167	0.833005	0.903068	0.9632
	LncFinder-mouse	9000	7783	7153	9000	10217	8370	7153	630	1847	8370	0.794778	0.93	0.862389	0.919054	0.85241	0.9152
Ananas comosus	LncFinder-plant	9000	9011	8681	9000	8989	8670	8681	330	319	8670	0.964556	0.963333	0.963944	0.963378	0.963966	0.9824
	LncFinder-wheat	9000	7764	6874	9000	10236	8110	6874	890	2126	8110	0.763778	0.901111	0.832444	0.885368	0.820091	0.9157
	LncFinder-human	9000	8778	8266	9000	9222	8488	8266	512	734	8488	0.918444	0.943111	0.930778	0.941672	0.929913	0.9569
	LncFinder-mouse	9000	7223	6944	9000	10777	8721	6944	279	2056	8721	0.771556	0.969	0.870278	0.961373	0.856069	0.9042
Arabidopsis thaliana	LncFinder-plant	9000	9372	8933	9000	8628	8561	8933	439	67	8561	0.992556	0.951222	0.971889	0.953158	0.972458	0.9822
Arabidopsis thaliana	LncFinder-wheat	9000	9303	8039	9000	8697	7736	8039	1264	961	7736	0.893222	0.859556	0.876389	0.86413	0.878435	0.941
Arabidopsis thaliana	LncFinder-human	9000	9372	8677	9000	8628	8305	8677	695	323	8305	0.964111	0.922778	0.943444	0.925843	0.94459	0.9725
Arabidopsis thaliana	LncFinder-mouse	9000	8540	8096	9000	9460	8556	8096	444	904	8556	0.899556	0.950667	0.925111	0.948009	0.923147	0.9664
Brachypodium distachyon	LncFinder-plant	9000	9157	8588	9000	8843	8431	8588	569	412	8431	0.954222	0.936778	0.9455	0.937862	0.945971	0.9743
Brachypodium distachyon	LncFinder-wheat	9000	9329	8077	9000	8671	7748	8077	1252	923	7748	0.897444	0.860889	0.879167	0.865795	0.881336	0.9222
Brachypodium distachyon	LncFinder-human	9000	8747	8008	9000	9253	8261	8008	739	992	8261	0.889778	0.917889	0.903833	0.915514	0.902462	0.9458
Brachypodium distachyon	LncFinder-mouse	9000	8244	7581	9000	9756	8337	7581	663	1419	8337	0.842333	0.926333	0.884333	0.919578	0.879262	0.9282
Cucumis sativus	LncFinder-plant	5787	6009	5615	5787	5565	5393	5615	394	172	5393	0.970278	0.931916	0.951097	0.934432	0.952018	0.9725
Cucumis sativus	LncFinder-wheat	5787	6068	5218	5787	5506	4937	5218	850	569	4937	0.901676	0.853119	0.877398	0.859921	0.880304	0.9347
Cucumis sativus	LncFinder-human	5787	5933	5454	5787	5641	5308	5454	479	333	5308	0.942457	0.917228	0.929843	0.919265	0.930717	0.9585
Cucumis sativus	LncFinder-mouse	5787	5520	5138	5787	6054	5405	5138	382	649	5405	0.887852	0.93399	0.910921	0.930797	0.908818	0.9519
Glycine max	LncFinder-plant	9000	9726	8833	9000	8274	8107	8833	893	167	8107	0.981444	0.900778	0.941111	0.908184	0.943394	0.9686
Glycine max	LncFinder-wheat	9000	9402	7790	9000	8598	7388	7790	1612	1210	7388	0.865556	0.820889	0.843222	0.828547	0.846647	0.913
Glycine max	LncFinder-human	9000	9739	8626	9000	8261	7887	8626	1113	374	7887	0.958444	0.876333	0.917389	0.885717	0.920647	0.9519
Glycine max	LncFinder-mouse	9000	9376	8199	9000	8624	7823	8199	1177	801	7823	0.911	0.869222	0.890111	0.874467	0.89236	0.9351
Manihot esculenta	LncFinder-plant	7965	8154	7784	7965	7776	7595	7784	370	181	7595	0.977276	0.953547	0.965411	0.954623	0.965817	0.9825
Manihot esculenta	LncFinder-wheat	7965	7748	6841	7965	8182	7058	6841	907	1124	7058	0.858883	0.886127	0.872505	0.882938	0.870744	0.9394
Manihot esculenta	LncFinder-human	7965	8153	7581	7965	7777	7393	7581	572	384	7393	0.951789	0.928186	0.939987	0.929842	0.940687	0.9753
Manihot esculenta	LncFinder-mouse	7965	7741	7156	7965	8189	7380	7156	585	809	7380	0.898431	0.926554	0.912492	0.924428	0.911244	0.96
Medicago truncatula	LncFinder-plant	9000	9767	8900	9000	8233	8133	8900	867	100	8133	0.988889	0.903667	0.946278	0.911232	0.948473	0.9767
Medicago_truncatula	LncFinder-wheat	9000	7774	6505	9000	10226	7731	6505	1269	2495	7731	0.722778	0.859	0.790889	0.836764	0.775605	0.8769
Medicago_truncatula	LncFinder-human	9000	10600	8817	9000	7400	7217	8817	1783	183	7217	0.979667	0.801889	0.890778	0.831792	0.899694	0.9499
Medicago_truncatula	LncFinder-mouse	9000	9048	7927	9000	8952	7879	7927	1121	1073	7879	0.880778	0.875444	0.878111	0.876105	0.878435	0.9305
Musa acuminata	LncFinder-plant	8964	9231	8796	8964	8697	8529	8796	435	168	8529	0.981258	0.951473	0.966365	0.952876	0.966859	0.9868
Musa_acuminata	LncFinder-wheat	8964	7934	6855	8964	9994	7885	6855	1079	2109	7885	0.764726	0.87963	0.822178	0.864003	0.811339	0.9137
Musa_acuminata	LncFinder-human	8964	9569	8460	8964	8359	7855	8460	1109	504	7855	0.943775	0.876283	0.910029	0.884105	0.912966	0.9219
Musa_acuminata	LncFinder-mouse	8964	7569	7110	8964	10359	8505	7110	459	1854	8505	0.793173	0.948795	0.870984	0.939358	0.860098	0.9102
Oryza sativa	LncFinder-plant	7800	8086	7634	7800	7514	7348	7634	452	166	7348	0.978718	0.942051	0.960385	0.944101	0.961098	0.9817
Oryza sativa	LncFinder-wheat	7800	6102	5506	7800	9498	7204	5506	596	2294	7204	0.705897	0.92359	0.814744	0.902327	0.792116	0.9167
Oryza sativa	LncFinder-human	7800	7918	7275	7800	7682	7157	7275	643	525	7157	0.932692	0.917564	0.925128	0.918793	0.92569	0.9624
Oryza sativa	LncFinder-mouse	7800	5642	5378	7800	9958	7536	5378	264	2422	7536	0.689487	0.966154	0.827821	0.953208	0.800179	0.8639
Populus trichocarpa	LncFinder-plant	9000	9819	8914	9000	8181	8095	8914	905	86	8095	0.990444	0.899444	0.944944	0.907832	0.94734	0.9642
Populus trichocarpa	LncFinder-wheat	9000	9374	7946	9000	8626	7572	7946	1428	1054	7572	0.882889	0.841333	0.862111	0.847664	0.864918	0.9221
Populus trichocarpa	LncFinder-human	9000	9781	8750	9000	8219	7969	8750	1031	250	7969	0.972222	0.885444	0.928833	0.894592	0.931793	0.9681
Populus trichocarpa	LncFinder-mouse	9000	9230	8225	9000	8770	7995	8225	1005	775	7995	0.913889	0.888333	0.901111	0.891116	0.902359	0.9408
Solanum lycopersicum	LncFinder-plant	9000	9880	8925	9000	8120	8045	8925	955	75	8045	0.991667	0.893889	0.942778	0.90334	0.945445	0.9694
Solanum_lycopersicum	LncFinder-wheat	9000	8759	7162	9000	9241	7403	7162	1597	1838	7403	0.795778	0.822556	0.809167	0.817673	0.806577	0.8873
Solanum_lycopersicum	LncFinder-human	9000	10449	8863	9000	7551	7414	8863	1586	137	7414	0.984778	0.823778	0.904278	0.848215	0.911409	0.9522
Solanum_lycopersicum	LncFinder-mouse	9000	9331	8134	9000	8669	7803	8134	1197	866	7803	0.903778	0.867	0.885389	0.871718	0.887458	0.935
Sorghum bicolor	LncFinder-plant	7800	7932	7623	7800	7668	7491	7623	309	177	7491	0.977308	0.960385	0.968846	0.961044	0.969108	0.9873
Sorghum bicolor	LncFinder-wheat	7800	7790	7057	7800	7810	7067	7057	733	743	7067	0.904744	0.906026	0.905385	0.905905	0.905324	0.943
Sorghum bicolor	LncFinder-human	7800	7364	7085	7800	8236	7521	7085	279	715	7521	0.908333	0.964231	0.936282	0.962113	0.93445	0.9701
Sorghum bicolor	LncFinder-mouse	7800	6997	6694	7800	8603	7497	6694	303	1106	7497	0.858205	0.961154	0.909679	0.956696	0.904778	0.948
Vitis vinifera	LncFinder-plant	8922	9643	8762	8922	8201	8041	8762	881	160	8041	0.982067	0.901255	0.941661	0.908638	0.943927	0.9662
Vitis_vinifera	LncFinder-wheat	8922	6394	5737	8922	11450	8265	5737	657	3185	8265	0.643017	0.926362	0.78469	0.897247	0.749151	0.879
Vitis_vinifera	LncFinder-human	8922	10621	8717	8922	7223	7018	8717	1904	205	7018	0.977023	0.786595	0.881809	0.820733	0.892084	0.9166
Vitis_vinifera	LncFinder-mouse	8922	7962	7273	8922	9882	8233	7273	689	1649	8233	0.815176	0.922775	0.868976	0.913464	0.861526	0.9166
Zea mays	LncFinder-plant	9000	9289	8663	9000	8711	8374	8663	626	337	8374	0.962556	0.930444	0.9465	0.932608	0.947345	0.9612
Zea mays	LncFinder-wheat	9000	8712	7689	9000	9288	7977	7689	1023	1311	7977	0.854333	0.886333	0.870333	0.882576	0.868225	0.9307
Zea mays	LncFinder-human	9000	8698	8048	9000	9302	8350	8048	650	952	8350	0.894222	0.927778	0.911	0.92527	0.909481	0.9545
Zea mays	LncFinder-mouse	9000	7169	6840	9000	10831	8671	6840	329	2160	8671	0.76	0.963444	0.861722	0.954108	0.846063	0.9144
Chlamydomonas reinhardtii	LncFinder-plant	1238	1302	1221	1238	1174	1157	1221	81	17	1157	0.986268	0.934572	0.96042	0.937788	0.961417	0.9801
Chlamydomonas_reinhardtii	LncFinder-wheat	1238	1187	1041	1238	1289	1092	1041	146	197	1092	0.840872	0.882068	0.86147	0.877001	0.858557	0.8951
Chlamydomonas_reinhardtii	LncFinder-human	1238	1084	1008	1238	1392	1162	1008	76	230	1162	0.814216	0.938611	0.876414	0.929889	0.868217	0.9299
Chlamydomonas_reinhardtii	LncFinder-mouse	1238	960	864	1238	1516	1142	864	96	374	1142	0.6979	0.922456	0.810178	0.9	0.786169	0.8679
Coccomyxa subellipsoidea	LncFinder-plant	1336	1403	1327	1336	1269	1260	1327	76	9	1260	0.993263	0.943114	0.968189	0.94583	0.968967	0.9834
Coccomyxa_subellipsoidea	LncFinder-wheat	1336	1034	959	1336	1638	1261	959	75	377	1261	0.717814	0.943862	0.830838	0.927466	0.809283	0.9243
Coccomyxa_subellipsoidea	LncFinder-human	1336	1279	1213	1336	1393	1270	1213	66	123	1270	0.907934	0.950599	0.929266	0.948397	0.927725	0.959
Coccomyxa_subellipsoidea	LncFinder-mouse	1336	836	803	1336	1836	1303	803	33	533	1303	0.601048	0.975299	0.788174	0.960526	0.739411	0.8064
Micromonas pusilla	LncFinder-plant	640	670	639	640	610	609	639	31	1	609	0.998437	0.951562	0.975	0.953731	0.975573	0.9975
Micromonas_pusilla	LncFinder-wheat	640	419	374	640	861	631	374	45	230	631	0.619205	0.933432	0.785156	0.892601	0.731183	0.873
Micromonas_pusilla	LncFinder-human	640	558	536	640	722	618	536	22	104	618	0.8375	0.965625	0.901563	0.960573	0.894825	0.933
Micromonas_pusilla	LncFinder-mouse	640	294	285	640	986	631	285	9	355	631	0.445312	0.985938	0.715625	0.969388	0.610278	0.6746
Volvox carteri	LncFinder-plant	2176	2216	2150	2176	2136	2110	2150	66	26	2110	0.988051	0.969669	0.97886	0.970217	0.979053	0.9936
Volvox_carteri	LncFinder-wheat	2176	2162	1916	2176	2190	1930	1916	246	260	1930	0.880515	0.886949	0.883732	0.886216	0.883356	0.9224
Volvox_carteri	LncFinder-human	2176	2087	2015	2176	2265	2104	2015	72	161	2104	0.926011	0.966912	0.946461	0.965501	0.945344	0.9817
Volvox_carteri	LncFinder-mouse	2176	1947	1825	2176	2405	2054	1825	122	351	2054	0.838695	0.943934	0.891314	0.937339	0.885278	0.9343
Physcomitrella patens	LncFinder-plant	10000	10746	9945	10000	9254	9199	9945	801	55	9199	0.9945	0.9199	0.9572	0.925461	0.958739	0.9812
Physcomitrella_patens	LncFinder-wheat	10000	9773	8003	10000	10227	8230	8003	1770	1997	8230	0.8003	0.823	0.81165	0.818889	0.809488	0.8845
Physcomitrella_patens	LncFinder-human	10000	11038	9666	10000	8962	8628	9666	1372	334	8628	0.9666	0.8628	0.9147	0.875702	0.918909	0.9352
Physcomitrella_patens	LncFinder-mouse	10000	10137	9073	10000	9863	8936	9073	1064	927	8936	0.9073	0.8936	0.90045	0.895038	0.901127	0.9483

## Sheet: Table S5
Table S5. Statistical test of metrics between retained LncFinder model (LncFinder-plant) and original LncFinder (LncFinder-human, LncFinder-mouse and LncFinder-wheat) models.
Metric	Software1	Software2	P.value
Accuracy	LncFinder-plant	LncFinder-wheat	1.90735e-06
	LncFinder-plant	LncFinder-human	1.90735e-06
	LncFinder-plant	LncFinder-mouse	1.90735e-06
AUC	LncFinder-plant	LncFinder-wheat	1.90735e-06
	LncFinder-plant	LncFinder-human	4.00543e-05
	LncFinder-plant	LncFinder-mouse	1.90735e-06
F1-score	LncFinder-plant	LncFinder-wheat	1.90735e-06
	LncFinder-plant	LncFinder-human	1.90735e-06
	LncFinder-plant	LncFinder-mouse	1.90735e-06
Precision	LncFinder-plant	LncFinder-wheat	4.00543e-05
	LncFinder-plant	LncFinder-human	0.00257683
	LncFinder-plant	LncFinder-mouse	0.0413895
Sensitivity	LncFinder-plant	LncFinder-wheat	1.90735e-06
	LncFinder-plant	LncFinder-human	4.00543e-05
	LncFinder-plant	LncFinder-mouse	1.90735e-06
Specificity	LncFinder-plant	LncFinder-wheat	0.00257683
	LncFinder-plant	LncFinder-human	0.0118179
	LncFinder-plant	LncFinder-mouse	0.823803

## Sheet: Table S6
Table S6. Performance evaluation of LncFinder-plant training set using ten-fold cross validation.
Subsets	Sensitivity	Specificity	Accuracy	Precision	F1-score	AUC
1	0.995404	0.810662	0.903033	0.840186	0.911233	0.933188
2	0.993566	0.827206	0.910386	0.851852	0.917268	0.937214
3	0.994485	0.827206	0.910846	0.851969	0.917727	0.939369
4	0.998162	0.840993	0.919577	0.862589	0.925437	0.9466
5	0.999081	0.83364	0.91636	0.857256	0.92275	0.943058
6	0.997243	0.814338	0.90579	0.843046	0.913684	0.931994
7	0.999081	0.828125	0.913603	0.853218	0.920406	0.935758
8	0.998162	0.82261	0.910386	0.849101	0.917617	0.932831
9	0.995404	0.817096	0.90625	0.844774	0.913924	0.930517
10	0.997243	0.832721	0.914982	0.856354	0.921444	0.940649
Average	0.996783	0.82546	0.911121	0.851034	0.918149	0.937118

## Sheet: Table S7
Table S7. Performance of the retained model (PLEK-plant) and original models (PLEK-human) of PLEK on datasets from 20 plant species.
Species	Model	True lncRNA	Predicted lncRNA	Overlap lncRNA	True mRNA	Predicted mRNA	Overlap mRNA	TP	FP	FN	TN	Sensitivity	Specificity	Accuracy	Precision	F1-score	AUC
Amborella trichopoda	PLEK-plant	9000	9591	7815	9000	8024	6845	7815	1776	1179	6845	0.868913	0.793991	0.814444	0.814826	0.841001	0.9158
	PLEK-human	9000	14185	8248	9000	3430	2684	8248	5937	746	2684	0.917056	0.311333	0.607333	0.581459	0.711679	0.78
Ananas comosus	PLEK-plant	9000	8623	7624	9000	9276	7908	7624	999	1368	7908	0.847865	0.887841	0.862889	0.884147	0.865626	0.9471
Ananas comosus	PLEK-human	9000	12986	8340	9000	4913	4261	8340	4646	652	4261	0.927491	0.478388	0.700056	0.64223	0.758941	0.8517
Arabidopsis thaliana	PLEK-plant	9000	8964	8028	9000	8825	7853	8028	936	972	7853	0.892	0.893503	0.882278	0.895582	0.893788	0.9571
Arabidopsis thaliana	PLEK-human	9000	12274	8406	9000	5515	4921	8406	3868	594	4921	0.934	0.559904	0.740389	0.684862	0.79026	0.8935
Brachypodium distachyon	PLEK-plant	9000	5845	5125	9000	12002	8131	5125	720	3871	8131	0.569698	0.918653	0.736444	0.876818	0.690654	0.8907
Brachypodium distachyon	PLEK-human	9000	9674	7037	9000	8173	6214	7037	2637	1959	6214	0.782237	0.702068	0.736167	0.727414	0.75383	0.8064
Cucumis sativus	PLEK-plant	5787	5632	5071	5787	5800	5092	5071	561	708	5092	0.877487	0.900761	0.878089	0.900391	0.888792	0.9573
Cucumis sativus	PLEK-human	5787	7574	5273	5787	3858	3352	5273	2301	506	3352	0.912442	0.592959	0.745205	0.696198	0.789785	0.8624
Glycine max	PLEK-plant	9000	9265	7688	9000	8436	7171	7688	1577	1265	7171	0.858707	0.81973	0.8255	0.82979	0.844	0.9109
Glycine max	PLEK-human	9000	11490	8032	9000	6211	5290	8032	3458	921	5290	0.897129	0.60471	0.740111	0.699043	0.785795	0.8619
Manihot esculenta	PLEK-plant	7965	7951	6762	7965	7853	6657	6762	1189	1196	6657	0.849711	0.848458	0.842373	0.850459	0.850085	0.9287
Manihot esculenta	PLEK-human	7965	9351	7161	7965	6453	5656	7161	2190	797	5656	0.899849	0.720877	0.804583	0.7658	0.827431	0.9018
Medicago truncatula	PLEK-plant	9000	10842	8593	9000	6601	6202	8593	2249	399	6202	0.955627	0.733878	0.821944	0.792566	0.866492	0.9385
Medicago_truncatula	PLEK-human	9000	13030	8533	9000	4413	3954	8533	4497	459	3954	0.948955	0.467874	0.693722	0.654873	0.774952	0.8536
Musa acuminata	PLEK-plant	8964	7589	7007	8964	9634	7677	7007	582	1957	7677	0.781682	0.929531	0.819054	0.92331	0.846614	0.9457
Musa_acuminata	PLEK-human	8964	12337	8415	8964	4886	4337	8415	3922	549	4337	0.938755	0.525124	0.71129	0.682095	0.790104	0.887
Oryza sativa	PLEK-plant	7800	7395	6521	7800	8088	6809	6521	874	1279	6809	0.836026	0.886242	0.854487	0.881812	0.858309	0.9424
Oryza sativa	PLEK-human	7800	10423	7204	7800	5060	4464	7204	3219	596	4464	0.92359	0.581023	0.747949	0.691164	0.790649	0.8653
Populus trichocarpa	PLEK-plant	9000	8966	7709	9000	8946	7664	7709	1257	1282	7664	0.857413	0.859097	0.854056	0.859804	0.858607	0.9279
Populus trichocarpa	PLEK-human	9000	10989	8139	9000	6923	6071	8139	2850	852	6071	0.905239	0.680529	0.789444	0.74065	0.814715	0.8803
Solanum lycopersicum	PLEK-plant	9000	10800	8397	9000	6750	6147	8397	2403	603	6147	0.933	0.718947	0.808	0.7775	0.848182	0.9142
Solanum_lycopersicum	PLEK-human	9000	11988	8134	9000	5562	4696	8134	3854	866	4696	0.903778	0.54924	0.712778	0.678512	0.77511	0.827
Sorghum bicolor	PLEK-plant	7800	5779	5334	7800	9790	7324	5334	445	2466	7324	0.683846	0.942721	0.81141	0.922997	0.785625	0.9372
Sorghum bicolor	PLEK-human	7800	8389	6370	7800	7180	5750	6370	2019	1430	5750	0.816667	0.740121	0.776923	0.759328	0.786954	0.8542
Vitis vinifera	PLEK-plant	8922	9004	7740	8922	8017	6851	7740	1264	1166	6851	0.869077	0.844239	0.817698	0.859618	0.864322	0.9324
Vitis_vinifera	PLEK-human	8922	13297	8483	8922	3724	3301	8483	4814	423	3301	0.952504	0.406778	0.66039	0.637963	0.764131	0.8547
Zea mays	PLEK-plant	9000	7828	6870	9000	10162	8042	6870	958	2120	8042	0.764182	0.893556	0.828444	0.877619	0.816982	0.9238
Zea mays	PLEK-human	9000	11937	8536	9000	6053	5599	8536	3401	454	5599	0.949499	0.622111	0.785278	0.715088	0.815788	0.8949
Chlamydomonas reinhardtii	PLEK-plant	1238	717	678	1238	1759	1199	678	39	560	1199	0.547658	0.968498	0.758078	0.945607	0.693606	0.9201
Chlamydomonas_reinhardtii	PLEK-human	1238	1302	1121	1238	1174	1057	1121	181	117	1057	0.905493	0.853796	0.879645	0.860983	0.882677	0.948
Coccomyxa subellipsoidea	PLEK-plant	1336	1089	970	1336	1571	1205	970	119	366	1205	0.726048	0.910121	0.813997	0.890725	0.8	0.9201
Coccomyxa_subellipsoidea	PLEK-human	1336	1738	1298	1336	922	884	1298	440	38	884	0.971557	0.667674	0.816617	0.746835	0.844502	0.9299
Micromonas pusilla	PLEK-plant	640	704	561	640	571	492	561	143	79	492	0.876563	0.774803	0.822656	0.796875	0.834821	0.898
Micromonas_pusilla	PLEK-human	640	1257	639	640	18	17	639	618	1	17	0.998437	0.0267717	0.5125	0.508353	0.673695	0.8074
Volvox carteri	PLEK-plant	2176	1385	1300	2176	2965	2089	1300	85	876	2089	0.597426	0.960902	0.778722	0.938628	0.730132	0.9422
Volvox_carteri	PLEK-human	2176	2447	2039	2176	1903	1766	2039	408	137	1766	0.93704	0.812328	0.874311	0.833265	0.882111	0.9455
Physcomitrella patens	PLEK-plant	10000	7990	7284	10000	11280	8566	7284	706	2714	8566	0.728546	0.923857	0.7925	0.91164	0.809873	0.9343
Physcomitrella_patens	PLEK-human	10000	11600	8783	10000	7670	6455	8783	2817	1215	6455	0.878476	0.696182	0.7619	0.757155	0.813316	0.8811

## Sheet: Table S8
Table S8. Statistical test of metrics between retained PLEK model (PLEK-plant) and original PLEK (PLEK-human) models.
Metric	Software1	Software2	P.value
Accuracy	Plant	Human	0.00257683
AUC	Plant	Human	0.00257683
F1-score	Plant	Human	0.115318
Precision	Plant	Human	1.90735e-06
Sensitivity	Plant	Human	0.000402451
Specificity	Plant	Human	1.90735e-06

## Sheet: Table S9
Table S9. Performance of lncRNA identification methods (RNAplonc, CNCI, CPC2 and LncADeep) on datasets from 20 plant species.
Soft	Species	True lncRNA	Predicted lncRNA	Overlap lncRNA	True mRNA	Predicted mRNA	Overlap mRNA	TP	FP	FN	TN	Sensitivity	Specificity	Accuracy	Precision	F1-score	AUC
RNAplonc	Amborella trichopoda	9000	9474	8829	9000	8476	8354	8829	645	122	8354	0.98637	0.928325	0.954611	0.931919	0.958372	0.9727
	Ananas comosus	9000	8770	8473	9000	9044	8703	8473	297	341	8703	0.961312	0.967	0.954222	0.966135	0.963717	0.965
	Arabidopsis thaliana	9000	9421	8850	9000	8490	8429	8850	571	61	8429	0.993155	0.936556	0.959944	0.939391	0.965525	0.9682
	Brachypodium distachyon	9000	8923	8167	9000	9023	8244	8167	756	779	8244	0.912922	0.916	0.911722	0.915275	0.914097	0.9314
	Cucumis sativus	5787	5978	5576	5787	5540	5379	5576	402	161	5379	0.971937	0.930462	0.946518	0.932753	0.951942	0.9575
	Glycine max	9000	9926	8766	9000	8009	7840	8766	1160	169	7840	0.981086	0.871111	0.922556	0.883135	0.929537	0.9261
	Manihot esculenta	7965	8850	7688	7965	7670	7481	7688	1162	189	7481	0.976006	0.865556	0.952228	0.868701	0.919232	0.9554
	Medicago truncatula	9000	9856	8851	9000	8089	7995	8851	1005	94	7995	0.989491	0.888333	0.935889	0.898032	0.941546	0.953
	Musa acuminata	8964	9603	8662	8964	8226	8023	8662	941	203	8023	0.977101	0.895025	0.930667	0.90201	0.938055	0.95
	Oryza sativa	7800	7855	7424	7800	7658	7369	7424	431	289	7369	0.962531	0.944744	0.948269	0.94513	0.953751	0.9556
	Populus trichocarpa	9000	9811	8839	9000	8118	8028	8839	972	90	8028	0.98992	0.892	0.937056	0.900928	0.94333	0.9358
	Solanum lycopersicum	9000	10032	8876	9000	7937	7837	8876	1156	100	7837	0.988859	0.871456	0.9285	0.884769	0.933923	0.9466
	Sorghum bicolor	7800	7573	7235	7800	7960	7462	7235	338	498	7462	0.935601	0.956667	0.942115	0.955368	0.945381	0.955
	Vitis vinifera	8922	10073	8698	8922	7721	7547	8698	1375	174	7547	0.980388	0.845887	0.91039	0.863496	0.918237	0.9379
	Zea mays	9000	9135	8486	9000	8747	8346	8486	649	401	8346	0.954878	0.927849	0.935111	0.928955	0.941738	0.9435
	Chlamydomonas reinhardtii	1238	1218	1127	1238	1221	1147	1127	91	74	1147	0.938385	0.926494	0.918417	0.925287	0.93179	0.9314
	Coccomyxa subellipsoidea	1336	1390	1315	1336	1267	1261	1315	75	6	1261	0.995458	0.943862	0.964072	0.946043	0.970122	0.9678
	Micromonas pusilla	640	583	561	640	651	618	561	22	33	618	0.944444	0.965625	0.921094	0.962264	0.953271	0.9808
	Volvox carteri	2176	2012	1968	2176	2315	2132	1968	44	183	2132	0.914923	0.979779	0.942096	0.978131	0.945472	0.973
	Physcomitrella patens	10000	10959	9688	10000	8848	8719	9688	1271	129	8719	0.98686	0.872773	0.92035	0.884022	0.932615	0.9367
CPC2	Amborella trichopoda	9000	8545	7842	9000	9455	8297	7842	703	1158	8297	0.871333	0.921889	0.896611	0.91773	0.89393	0.9634
	Ananas comosus	9000	8567	8103	9000	9433	8536	8103	464	897	8536	0.900333	0.948444	0.924389	0.945839	0.922525	0.978
	Arabidopsis thaliana	9000	8822	8334	9000	9178	8512	8334	488	666	8512	0.926	0.945778	0.935889	0.944684	0.935249	0.9797
	Brachypodium distachyon	9000	9053	8295	9000	8947	8242	8295	758	705	8242	0.921667	0.915778	0.918722	0.916271	0.918961	0.9654
	Cucumis sativus	5787	5897	5370	5787	5677	5260	5370	527	417	5260	0.927942	0.908934	0.918438	0.910633	0.919206	0.9628
	Glycine max	9000	9273	8374	9000	8727	8101	8374	899	626	8101	0.930444	0.900111	0.915278	0.903052	0.916544	0.9586
	Manihot esculenta	7965	7758	7314	7965	8172	7521	7314	444	651	7521	0.918267	0.944256	0.931262	0.942769	0.930357	0.9797
	Medicago truncatula	9000	9263	8324	9000	8737	8061	8324	939	676	8061	0.924889	0.895667	0.910278	0.898629	0.91157	0.9592
	Musa acuminata	8964	9135	8242	8964	8793	8071	8242	893	722	8071	0.919456	0.900379	0.909917	0.902244	0.910769	0.9373
	Oryza sativa	7800	7579	7101	7800	8021	7322	7101	478	699	7322	0.910385	0.938718	0.924551	0.936931	0.923467	0.9783
	Populus trichocarpa	9000	9182	8384	9000	8818	8202	8384	798	616	8202	0.931556	0.911333	0.921444	0.913091	0.922231	0.9724
	Solanum lycopersicum	9000	9410	8383	9000	8590	7973	8383	1027	617	7973	0.931444	0.885889	0.908667	0.890861	0.910701	0.9566
	Sorghum bicolor	7800	7717	7340	7800	7883	7423	7340	377	460	7423	0.941026	0.951667	0.946346	0.951147	0.946059	0.987
	Vitis vinifera	8922	9138	7989	8922	8706	7773	7989	1149	933	7773	0.895427	0.871217	0.883322	0.874261	0.884718	0.9249
	Zea mays	9000	9045	8324	9000	8955	8279	8324	721	676	8279	0.924889	0.919889	0.922389	0.920287	0.922582	0.974
	Chlamydomonas reinhardtii	1238	1281	1173	1238	1195	1130	1173	108	65	1130	0.947496	0.912763	0.930129	0.915691	0.931322	0.9717
	Coccomyxa subellipsoidea	1336	1270	1196	1336	1402	1262	1196	74	140	1262	0.89521	0.944611	0.91991	0.941732	0.917882	0.9755
	Micromonas pusilla	640	619	567	640	661	588	567	52	73	588	0.885938	0.91875	0.902344	0.915994	0.900715	0.9665
	Volvox carteri	2176	2155	2067	2176	2197	2088	2067	88	109	2088	0.949908	0.959559	0.954733	0.959165	0.954514	0.9916
	Physcomitrella patens	10000	10619	9416	10000	9381	8797	9416	1203	584	8797	0.9416	0.8797	0.91065	0.886712	0.913332	0.9433
CNCI	Amborella trichopoda	9000	9774	7676	9000	8223	6899	7676	2098	1324	6899	0.852889	0.766811	0.809722	0.785349	0.817727	0.7954
	Ananas comosus	9000	7589	6867	9000	10411	8278	6867	722	2133	8278	0.763	0.919778	0.841389	0.904862	0.827898	0.8312
	Arabidopsis thaliana	9000	9085	7883	9000	8915	7798	7883	1202	1117	7798	0.875889	0.866444	0.871167	0.867694	0.871772	0.8601
	Brachypodium distachyon	9000	6070	5442	9000	11930	8372	5442	628	3558	8372	0.604667	0.930222	0.767444	0.89654	0.72223	0.8253
	Cucumis sativus	5787	6034	4948	5787	5538	4699	4948	1086	839	4699	0.85502	0.812273	0.833506	0.82002	0.837154	0.8226
	Glycine max	9000	10110	7976	9000	7890	6866	7976	2134	1024	6866	0.886222	0.762889	0.824556	0.788922	0.834746	0.8241
	Manihot esculenta	7965	8711	7065	7965	7219	6319	7065	1646	900	6319	0.887006	0.793346	0.840176	0.811044	0.847325	0.8298
	Medicago truncatula	9000	11925	8282	9000	6075	5357	8282	3643	718	5357	0.920222	0.595222	0.757722	0.694507	0.791589	0.7272
	Musa acuminata	8964	7853	6904	8964	10075	8015	6904	949	2060	8015	0.770192	0.894132	0.832162	0.879154	0.821074	0.826
	Oryza sativa	7800	5697	5205	7800	9903	7308	5205	492	2595	7308	0.667308	0.936923	0.802115	0.913639	0.771283	0.8145
	Populus trichocarpa	9000	10140	8119	9000	7860	6979	8119	2021	881	6979	0.902111	0.775444	0.838778	0.80069	0.84838	0.8315
	Solanum lycopersicum	9000	11266	8158	9000	6734	5892	8158	3108	842	5892	0.906444	0.654667	0.780556	0.724126	0.805092	0.7629
	Sorghum bicolor	7800	5411	5136	7800	10189	7525	5136	275	2664	7525	0.658462	0.964744	0.811603	0.949178	0.777534	0.8594
	Vitis vinifera	8922	9540	7770	8922	8304	7152	7770	1770	1152	7152	0.870881	0.801614	0.836247	0.814465	0.841729	0.8277
	Zea mays	9000	6358	5898	9000	11642	8540	5898	460	3102	8540	0.655333	0.948889	0.802111	0.92765	0.768069	0.8316
	Chlamydomonas reinhardtii	1238	567	476	1238	1909	1147	476	91	762	1147	0.384491	0.926494	0.655493	0.839506	0.527424	0.8584
	Coccomyxa subellipsoidea	1336	897	853	1336	1775	1292	853	44	483	1292	0.638473	0.967066	0.802769	0.950948	0.763995	0.8705
	Micromonas pusilla	640	217	203	640	1063	626	203	14	437	626	0.317188	0.978125	0.647656	0.935484	0.473746	0.7699
	Volvox carteri	2176	1525	1404	2176	2827	2055	1404	121	772	2055	0.645221	0.944393	0.794807	0.920656	0.758714	0.898
	Physcomitrella patens	10000	9792	8561	10000	10208	8769	8561	1231	1439	8769	0.8561	0.8769	0.8665	0.874285	0.865097	0.8731
LncDeep	Amborella trichopoda	9000	6526	6165	9000	11474	8639	6165	361	2835	8639	0.685	0.959889	0.822444	0.944683	0.794152	0.9277
	Ananas comosus	9000	6365	6113	9000	11635	8748	6113	252	2887	8748	0.679222	0.972	0.825611	0.960408	0.795705	0.9147
	Arabidopsis thaliana	9000	6980	6743	9000	11020	8763	6743	237	2257	8763	0.749222	0.973667	0.861444	0.966046	0.84393	0.9545
	Brachypodium distachyon	9000	8130	7268	9000	9870	8138	7268	862	1732	8138	0.807556	0.904222	0.855889	0.893973	0.84857	0.9293
	Cucumis sativus	5787	4266	4141	5787	7308	5662	4141	125	1646	5662	0.715569	0.9784	0.846985	0.970699	0.823834	0.9439
	Glycine max	9000	7171	6578	9000	10829	8407	6578	593	2422	8407	0.730889	0.934111	0.8325	0.917306	0.813555	0.9209
	Manihot esculenta	7965	6131	5860	7965	9799	7694	5860	271	2105	7694	0.735719	0.965976	0.850847	0.955798	0.831442	0.9342
	Medicago truncatula	9000	6497	6109	9000	11503	8612	6109	388	2891	8612	0.678778	0.956889	0.817833	0.94028	0.788411	0.9248
	Musa acuminata	8964	6927	6351	8964	11001	8388	6351	576	2613	8388	0.708501	0.935743	0.822122	0.916847	0.79932	0.9208
	Oryza sativa	7800	6056	5579	7800	9544	7323	5579	477	2221	7323	0.715256	0.938846	0.827051	0.921235	0.805283	0.9161
	Populus trichocarpa	9000	7567	7013	9000	10433	8446	7013	554	1987	8446	0.779222	0.938444	0.858833	0.926787	0.846623	0.9342
	Solanum lycopersicum	9000	7106	6707	9000	10894	8601	6707	399	2293	8601	0.745222	0.955667	0.850444	0.94385	0.832857	0.933
	Sorghum bicolor	7800	6932	6464	7800	8668	7332	6464	468	1336	7332	0.828718	0.94	0.884359	0.932487	0.877545	0.9419
	Vitis vinifera	8922	6740	6127	8922	11104	8309	6127	613	2795	8309	0.686729	0.931293	0.809011	0.90905	0.782403	0.9219
	Zea mays	9000	6884	6462	9000	11116	8578	6462	422	2538	8578	0.718	0.953111	0.835556	0.938698	0.813649	0.9118
	Chlamydomonas reinhardtii	1238	902	806	1238	1574	1142	806	96	432	1142	0.65105	0.922456	0.786753	0.89357	0.753271	0.8847
	Coccomyxa subellipsoidea	1336	668	648	1336	2004	1316	648	20	688	1316	0.48503	0.98503	0.73503	0.97006	0.646707	0.8779
	Micromonas pusilla	640	375	350	640	905	615	350	25	290	615	0.546875	0.960938	0.753906	0.933333	0.689655	0.7844
	Volvox carteri	2176	1787	1669	2176	2565	2058	1669	118	507	2058	0.767004	0.945772	0.856388	0.933968	0.842291	0.9181
	Physcomitrella patens	10000	8953	8007	10000	11047	9054	8007	946	1993	9054	0.8007	0.9054	0.85305	0.894337	0.844932	0.9243

## Sheet: Table S10
Table S10. Statistical test of lncRNA identification metrics for LncFinder-plant and CPAT-plant versus other software.
Metric	Software1	Software2	P.value
Accuracy	LncFinder-plant	RNAplonc	4.00543e-05
	LncFinder-plant	CPC2	1.90735e-06
	LncFinder-plant	PLEK-plant	1.90735e-06
	LncFinder-plant	CNCI	1.90735e-06
	LncFinder-plant	LncADeep	1.90735e-06
	CPAT-plant	RNAplonc	1.90735e-06
	CPAT-plant	CPC2	1.90735e-06
	CPAT-plant	PLEK-plant	1.90735e-06
	CPAT-plant	CNCI	1.90735e-06
	CPAT-plant	LncADeep	1.90735e-06
AUC	LncFinder-plant	RNAplonc	1.90735e-06
	LncFinder-plant	CPC2	0.000402451
	LncFinder-plant	PLEK-plant	1.90735e-06
	LncFinder-plant	CNCI	1.90735e-06
	LncFinder-plant	LncADeep	1.90735e-06
	CPAT-plant	RNAplonc	0.00257683
	CPAT-plant	CPC2	1.90735e-06
	CPAT-plant	PLEK-plant	0.000402451
	CPAT-plant	CNCI	1.90735e-06
	CPAT-plant	LncADeep	1.90735e-06
F1-score	LncFinder-plant	RNAplonc	0.000402451
	LncFinder-plant	CPC2	1.90735e-06
	LncFinder-plant	PLEK-plant	1.90735e-06
	LncFinder-plant	CNCI	1.90735e-06
	LncFinder-plant	LncADeep	1.90735e-06
	CPAT-plant	RNAplonc	0.115318
	CPAT-plant	CPC2	1.90735e-06
	CPAT-plant	PLEK-plant	1.90735e-06
	CPAT-plant	CNCI	1.90735e-06
	CPAT-plant	LncADeep	1.90735e-06
Precision	LncFinder-plant	RNAplonc	0.0413895
	LncFinder-plant	CPC2	0.000402451
	LncFinder-plant	PLEK-plant	4.00543e-05
	LncFinder-plant	CNCI	4.00543e-05
	LncFinder-plant	LncADeep	0.823803
	CPAT-plant	RNAplonc	4.00543e-05
	CPAT-plant	CPC2	0.0118179
	CPAT-plant	PLEK-plant	0.00257683
	CPAT-plant	CNCI	4.00543e-05
	CPAT-plant	LncADeep	0.503445
Sensitivity	LncFinder-plant	RNAplonc	0.0413895
	LncFinder-plant	CPC2	1.90735e-06
	LncFinder-plant	PLEK-plant	1.90735e-06
	LncFinder-plant	CNCI	1.90735e-06
	LncFinder-plant	LncADeep	1.90735e-06
	CPAT-plant	RNAplonc	0.503445
	CPAT-plant	CPC2	1.90735e-06
	CPAT-plant	PLEK-plant	1.90735e-06
	CPAT-plant	CNCI	1.90735e-06
	CPAT-plant	LncADeep	1.90735e-06
Specificity	LncFinder-plant	RNAplonc	0.0413895
	LncFinder-plant	CPC2	0.00257683
	LncFinder-plant	PLEK-plant	0.000402451
	LncFinder-plant	CNCI	0.0413895
	LncFinder-plant	LncADeep	0.503445
	CPAT-plant	RNAplonc	0.000728607
	CPAT-plant	CPC2	0.359283
	CPAT-plant	PLEK-plant	0.00257683
	CPAT-plant	CNCI	0.115318
	CPAT-plant	LncADeep	0.115318

[truncated: 4 more sheets: Table S11, Table S12, Table S13, Table S14]
